# Supplementary material for: Aero Grade Epoxy Vitrimer towards Commercialization
Source: Polymers (Basel). 2022 Aug 4;14(15):3180. doi: 10.3390/polym14153180 (PMC9371194; doi:10.3390/polym14153180)
Supplement: Supplementary file 1 [file polymers-14-03180-s001.zip]

Archive with 1 entries (1 files):
- polymers-1826913-supplementary.pdf
